# Supplementary material for: Synthesis, Cytotoxicity and Anti-Proliferative Activity against AGS Cells of New 3(2H)-Pyridazinone Derivatives Endowed with a Piperazinyl Linker
Source: Pharmaceuticals (Basel). 2021 Feb 25;14(3):183. doi: 10.3390/ph14030183 (PMC7996573; doi:10.3390/ph14030183)
Supplement: Supplementary file 1 [file pharmaceuticals-14-00183-s001.zip]

Archive with 1 entries (1 files):
- pharmaceuticals-1106113-supplementary.pdf
